# Supplementary material for: Zebrafish fast muscle contractions avoid the mammalian requirement for voltage-gated Na+ channels
Source: PLoS Biol. 2025 Nov 4;23(11):e3003484. doi: 10.1371/journal.pbio.3003484 (PMC12604801; doi:10.1371/journal.pbio.3003484)
Supplement: S1 Data — (XLSX) [file pbio.3003484.s015.xlsx]

## Sheet: Feuil1
Numerical values of resting membrane potentials in Fig. S1
	fish 1	fish 2	fish 3	fish 4
	-71	-86	-75	-90
	-70	-78	-73	-93
	-79	-76	-75	-80
	-78	-92	-72	-75
	-82	-89	-73	-83
	-69	-88	-79	-91
	-80	-80	-74	-90
	-90	-81	-71	-84
	-63	-80	-75	-87
	-71	-69	-65	-90
	-91	-64	-70	-76
	-76	-67	-70	-92
	-90	-75	-71	-85
	-77	-66	-75	-80
	-92	-74	-70	-89
	-66	-84	-71	-96
	-73	-72	-82	-74
	-72	-83	-74	-88
	-76	-94	-70	-76
	-71	-79	-69	-97
	-88	-74	-71	-91
	-66	-74	-73	-82
	-92	-73		-75
		-69		-85
		-66		-76
		-75		-84
		-75		-77
		-73		-64
		-72		-74
		-62		-73
		-63		-89
		-69		-86
		-66		-75
		-78		-77
		-80		-90
		-78		-74
		-74		-77
				-90
				-89
				-63
				-65
				-82
